# Supplementary material for: Cnicin as an Anti-SARS-CoV-2: An Integrated In Silico and In Vitro Approach for the Rapid Identification of Potential COVID-19 Therapeutics
Source: Antibiotics (Basel). 2021 May 7;10(5):542. doi: 10.3390/antibiotics10050542 (PMC8150330; doi:10.3390/antibiotics10050542)
Supplement: Supplementary file 1 [file antibiotics-10-00542-s001.zip]

Archive with 1 entries (1 files):
- antibiotics-1213153-supplementary.pdf
